# Supplementary material for: Maize Phyllosphere Microbial Community Niche Development Across Stages of Host Leaf Growth
Source: F1000Res. 2018 Jan 18;6:1698. Originally published 2017 Sep 18. [Version 3] doi: 10.12688/f1000research.12490.3 (PMC5861518; doi:10.12688/f1000research.12490.3)
Supplement: ARISA and SEM taxonomic abundance data [file f1000research-6-14916-s0000.tgz › 49c6fae4-89ea-4ccd-a0e5-1e7c9d02b4bc_SupplementalDatasetManching.csv]

datatype	stage	plant	Taxa_S	primerN_total_individuals	primer_d_Margalef	primerJeveness	primerHloge	primer1minuslambda
SEM	30	1	1	120	0		0	0
SEM	30	1	2	480	0.161975161	1	0.693147181	0.501043841
SEM	30	1	2	240	0.182460478	1	0.693147181	0.50209205
SEM	30	1	1	120	0		0	0
SEM	30	1	1	120	0		0	0
SEM	30	2	3	240	0.182460478	1	0.693147181	0.50209205
SEM	30	2	8	480	0.323950323	0.94639463	1.039720771	0.626304802
SEM	30	2	2	1200	0.987295365	0.973976032	2.025326221	0.860717264
SEM	30	2	2	240	0.182460478	1	0.693147181	0.50209205
SEM	30	2	2	240	0.182460478	1	0.693147181	0.50209205
SEM	30	4	4	960	0.436876241	0.875	1.213007566	0.656934307
SEM	30	4	2	240	0.182460478	1	0.693147181	0.50209205
SEM	30	4	2	240	0.182460478	1	0.693147181	0.50209205
SEM	30	5	1	120	0		0	0
SEM	30	5	7	1560	0.8160555	0.968632254	1.884871334	0.840775645
SEM	30	5	2	240	0.182460478	1	0.693147181	0.50209205
SEM	30	6	1	120	0		0	0
SEM	30	6	2	360	0.169891663	0.918295834	0.636514168	0.445682451
SEM	30	6	1	360	0		0	0
SEM	30	7	2	240	0.182460478	1	0.693147181	0.50209205
SEM	30	7	1	120	0		0	0
SEM	30	8	1	120	0		0	0
SEM	30	8	1	120	0		0	0
SEM	30	8	1	120	0		0	0
SEM	30	9	2	240	0.182460478	1	0.693147181	0.50209205
SEM	30	10	2	240	0.182460478	1	0.693147181	0.50209205
SEM	30	10	3	360	0.339783325	1	1.098612289	0.668523677
SEM	30	10	1	120	0		0	0
SEM	41	1	1	120	0		0	0
SEM	41	1	4	720	0.455978941	0.959147917	1.329661349	0.723226704
SEM	41	3	2	360	0.169891663	0.918295834	0.636514168	0.445682451
SEM	41	3	3	360	0.339783325	1	1.098612289	0.668523677
SEM	41	3	21	6840	2.264866382	0.947094192	2.883449519	0.937040657
SEM	41	4	2	720	0.15199298	0.918295834	0.636514168	0.445062587
SEM	41	4	4	1200	0.423126585	0.923219672	1.279854226	0.70058382
SEM	41	5	2	240	0.182460478	1	0.693147181	0.50209205
SEM	41	5	1	120	0		0	0
SEM	41	5	2	240	0.182460478	1	0.693147181	0.50209205
SEM	41	5	1	120	0		0	0
SEM	41	5	4	600	0.468974987	0.960964047	1.33217904	0.721202003
SEM	41	6	1	120	0		0	0
SEM	41	6	1	120	0		0	0
SEM	41	6	1	120	0		0	0
SEM	41	6	2	240	0.182460478	1	0.693147181	0.50209205
SEM	41	7	2	240	0.182460478	1	0.693147181	0.50209205
SEM	41	7	2	480	0.161975161	0.811278124	0.562335145	0.375782881
SEM	41	8	3	360	0.339783325	1	1.098612289	0.668523677
SEM	41	8	4	840	0.445540018	0.83224889	1.153741943	0.61297463
SEM	41	8	2	240	0.182460478	1	0.693147181	0.50209205
SEM	41	8	5	960	0.582501655	0.928383212	1.494175138	0.750782065
SEM	41	9	3	480	0.323950323	0.94639463	1.039720771	0.626304802
SEM	41	9	1	240	0		0	0
SEM	41	10	1	600	0.468974987	0.960964047	1.33217904	0.721202003
SEM	41	10	2	240	0		0	0
SEM	41	10	4	360	0.169891663	0.918295834	0.636514168	0.445682451
SEM	41	10	2	480	0.485925484	1	1.386294361	0.751565762
SEM	41	10	4	240	0.182460478	1	0.693147181	0.50209205
SEM	48	1	1	120	0		0	0
SEM	48	1	1	120	0		0	0
SEM	48	1	1	120	0		0	0
SEM	48	1	1	120	0		0	0
SEM	48	2	1	120	0		0	0
SEM	48	2	1	120	0		0	0
SEM	48	2	1	120	0		0	0
SEM	48	2	2	240	0.182460478	1	0.693147181	0.50209205
SEM	48	3	3	360	0.339783325	1	1.098612289	0.668523677
SEM	48	3	1	120	0		0	0
SEM	48	4	1	120	0		0	0
SEM	48	4	2	240	0.182460478	1	0.693147181	0.50209205
SEM	48	4	1	120	0		0	0
SEM	48	4	4	480	0.485925484	1	1.386294361	0.751565762
SEM	48	5	2	240	0.182460478	1	0.693147181	0.50209205
SEM	48	5	2	720	0.15199298	1	0.693147181	0.50069541
SEM	48	5	2	240	0.182460478	1	0.693147181	0.50209205
SEM	48	5	1	120	0		0	0
SEM	48	5	1	120	0		0	0
SEM	48	6	2	360	0.169891663	0.918295834	0.636514168	0.445682451
SEM	48	6	2	240	0.182460478	1	0.693147181	0.50209205
SEM	48	6	2	240	0.182460478	1	0.693147181	0.50209205
SEM	48	6	4	480	0.485925484	1	1.386294361	0.751565762
SEM	48	6	1	120	0		0	0
SEM	48	7	2	360	0.169891663	0.918295834	0.636514168	0.445682451
SEM	48	8	1	120	0		0	0
SEM	48	8	1	120	0		0	0
SEM	48	9	2	360	0.169891663	0.918295834	0.636514168	0.445682451
SEM	48	9	2	240	0.182460478	1	0.693147181	0.50209205
SEM	48	9	1	120	0		0	0
SEM	48	10	1	240	0		0	0
SEM	48	10	1	120	0		0	0
SEM	48	10	2	240	0.182460478	1	0.693147181	0.50209205
SEM	58	1	3	480	0.323950323	0.94639463	1.039720771	0.626304802
SEM	58	1	2	360	0.169891663	0.918295834	0.636514168	0.445682451
SEM	58	1	2	480	0.161975161	1	0.693147181	0.501043841
SEM	58	1	2	840	0.148513339	0.863120569	0.598269589	0.408649753
SEM	58	2	2	240	0.182460478	1	0.693147181	0.50209205
SEM	58	2	1	120	0		0	0
SEM	58	2	1	120	0		0	0
SEM	58	3	2	240	0.182460478	1	0.693147181	0.50209205
SEM	58	3	1	240	0		0	0
SEM	58	3	2	240	0.182460478	1	0.693147181	0.50209205
SEM	58	4	1	120	0		0	0
SEM	58	4	7	840	0.891080036	1	1.945910149	0.858164482
SEM	58	5	1	120	0		0	0
SEM	58	5	8	1800	0.933888444	0.929966032	1.933809999	0.836020011
SEM	58	5	6	840	0.742566697	0.975503759	1.747868097	0.817299506
SEM	58	6	2	240	0.182460478	1	0.693147181	0.50209205
SEM	58	6	2	480	0.161975161	1	0.693147181	0.501043841
SEM	58	6	6	960	0.728127068	0.967132018	1.732867951	0.813347237
SEM	58	6	4	480	0.485925484	1	1.386294361	0.751565762
SEM	58	7	1	120	0		0	0
SEM	58	7	2	240	0.182460478	1	0.693147181	0.50209205
SEM	58	7	2	240	0.182460478	1	0.693147181	0.50209205
SEM	58	8	4	480	0.485925484	1	1.386294361	0.751565762
SEM	58	8	2	480	0.161975161	0.811278124	0.562335145	0.375782881
SEM	58	8	2	240	0.182460478	1	0.693147181	0.50209205
SEM	58	8	3	360	0.339783325	1	1.098612289	0.668523677
SEM	58	9	3	360	0.339783325	1	1.098612289	0.668523677
SEM	58	9	7	960	0.873752482	0.979569765	1.906154747	0.844629823
SEM	58	9	14	17880	1.327690574	0.886490325	2.339498791	0.892171874
SEM	58	9	2	360	0.169891663	0.918295834	0.636514168	0.445682451
SEM	58	10	3	480	0.323950323	0.94639463	1.039720771	0.626304802
SEM	58	10	5	720	0.607971921	0.9697239	1.560710409	0.778859527
SEM	58	10	3	360	0.339783325	1	1.098612289	0.668523677
SEM	58	10	2	240	0.182460478	1	0.693147181	0.50209205
SEM	58	10	1	120	0		0	0
SEM	62	1	2	360	0.169891663	0.918295834	0.636514168	0.445682451
SEM	62	1	2	240	0.182460478	1	0.693147181	0.50209205
SEM	62	1	1	120	0		0	0
SEM	62	1	1	120	0		0	0
SEM	62	1	1	240	0		0	0
SEM	62	2	2	240	0.182460478	1	0.693147181	0.50209205
SEM	62	2	3	360	0.339783325	1	1.098612289	0.668523677
SEM	62	2	4	600	0.468974987	0.960964047	1.33217904	0.721202003
SEM	62	2	5	720	0.607971921	0.9697239	1.560710409	0.778859527
SEM	62	3	1	120	0		0	0
SEM	62	3	2	240	0.182460478	1	0.693147181	0.50209205
SEM	62	3	19	5640	2.083902706	0.916015483	2.697151694	0.91731973
SEM	62	4	2	360	0.169891663	0.918295834	0.636514168	0.445682451
SEM	62	4	10	1320	1.252542136	0.986659959	2.271868513	0.893238679
SEM	62	4	5	720	0.607971921	0.9697239	1.560710409	0.778859527
SEM	62	4	13	1920	1.587284693	0.97961331	2.51265853	0.914538822
SEM	62	4	9	1320	1.113370787	0.976614669	2.145841753	0.876697222
SEM	62	5	1	120	0		0	0
SEM	62	5	1	120	0		0	0
SEM	62	5	1	120	0		0	0
SEM	62	6	1	120	0		0	0
SEM	62	6	3	360	0.339783325	1	1.098612289	0.668523677
SEM	62	6	5	492	0.645319631	0.911590049	1.467147586	0.763002335
SEM	62	7	11	3240	1.237114125	0.972887152	2.332881503	0.897396316
SEM	62	8	1	120	0		0	0
SEM	62	9	3	480	0.323950323	0.94639463	1.039720771	0.626304802
SEM	62	9	13	2640	1.523125965	0.950164821	2.437124646	0.901167798
SEM	62	9	2	240	0.182460478	1	0.693147181	0.50209205
SEM	62	9	1	120	0		0	0
SEM	62	10	4	480	0.485925484	1	1.386294361	0.751565762
SEM	62	10	2	240	0.182460478	1	0.693147181	0.50209205
SEM	62	10	5	600	0.625299982	1	1.609437912	0.801335559
SEM	72	1	4	600	0.468974987	0.960964047	1.33217904	0.721202003
SEM	72	1	3	960	0.291250827	0.886859507	0.974314753	0.594369135
SEM	72	1	2	360	0.169891663	0.918295834	0.636514168	0.445682451
SEM	72	1	2	360	0.169891663	0.918295834	0.636514168	0.445682451
SEM	72	2	9	1200	1.12833756	0.984858662	2.163955657	0.880733945
SEM	72	2	12	2280	1.422671826	0.938947431	2.333196714	0.886815547
SEM	72	2	12	3000	1.373906445	0.949263539	2.35883128	0.896298766
SEM	72	2	3	360	0.339783325	1	1.098612289	0.668523677
SEM	72	3	2	720	0.15199298	0.918295834	0.636514168	0.445062587
SEM	72	3	3	600	0.312649991	0.864973521	0.950270539	0.560934891
SEM	72	4	1	120	0		0	0
SEM	72	4	2	240	0.182460478	1	0.693147181	0.50209205
SEM	72	4	28	14280	2.822314824	0.917102588	3.05597338	0.943643512
SEM	72	4	2	480	0.161975161	0.811278124	0.562335145	0.375782881
SEM	72	5	1	120	0		0	0
SEM	72	5	3	360	0.339783325	1	1.098612289	0.668523677
SEM	72	5	1	120	0		0	0
SEM	72	6	13	1800	1.600951618	0.983727396	2.523210953	0.91606448
SEM	72	6	2	240	0.182460478	1	0.693147181	0.50209205
SEM	72	6	18	4320	2.030818099	0.925649746	2.675471882	0.913791773
SEM	72	6	17	2280	2.069340838	0.987752392	2.798513257	0.936698922
SEM	72	7	1	120	0		0	0
SEM	72	7	25	5280	2.799917419	0.958991058	3.086873134	0.948526753
SEM	72	8	4	480	0.485925484	1	1.386294361	0.751565762
SEM	72	8	1	120	0		0	0
SEM	72	9	2	360	0.169891663	0.918295834	0.636514168	0.445682451
SEM	72	9	3	480	0.323950323	0.94639463	1.039720771	0.626304802
SEM	72	9	1	120	0		0	0
SEM	72	9	2	360	0.169891663	0.918295834	0.636514168	0.445682451
SEM	72	9	3	480	0.323950323	0.94639463	1.039720771	0.626304802
SEM	72	10	6	1080	0.715848686	0.882425224	1.58109375	0.741427247
SEM	72	10	2	240	0.182460478	1	0.693147181	0.50209205
SEM	72	10	6	2640	0.634635819	0.937882353	1.680459587	0.79368907
SEM	72	10	6	720	0.759964902	1	1.791759469	0.83449235
SEM	80	1	1	120	0		0	0
SEM	80	1	2	240	0.182460478	1	0.693147181	0.50209205
SEM	80	1	3	600	0.312649991	0.960229718	1.054920168	0.641068447
SEM	80	2	6	720	0.759964902	1	1.791759469	0.83449235
SEM	80	2	5	600	0.625299982	1	1.609437912	0.801335559
SEM	80	2	5	720	0.607971921	0.9697239	1.560710409	0.778859527
SEM	80	2	5	720	0.607971921	0.9697239	1.560710409	0.778859527
SEM	80	3	13	4440	1.428841947	0.940966534	2.413531506	0.898668436
SEM	80	3	2	240	0.182460478	1	0.693147181	0.50209205
SEM	80	3	3	360	0.339783325	1	1.098612289	0.668523677
SEM	80	4	2	240	0.182460478	1	0.693147181	0.50209205
SEM	80	4	1	120	0		0	0
SEM	80	4	3	360	0.339783325	1	1.098612289	0.668523677
SEM	80	4	5	720	0.607971921	0.9697239	1.560710409	0.778859527
SEM	80	4	4	480	0.485925484	1	1.386294361	0.751565762
SEM	80	5	18	3480	2.084664971	0.964350316	2.78733092	0.932491501
SEM	80	5	9	1080	1.145357898	1	2.197224577	0.889712697
SEM	80	5	13	2400	1.541777543	0.958383223	2.458204433	0.905377241
SEM	80	6	21	9000	2.196600137	0.941800593	2.867333036	0.935926214
SEM	80	6	1	120	0		0	0
SEM	80	6	6	840	0.742566697	0.975503759	1.747868097	0.817299506
SEM	80	6	2	240	0.182460478	1	0.693147181	0.50209205
SEM	80	6	4	480	0.485925484	1	1.386294361	0.751565762
SEM	80	7	2	240	0.182460478	1	0.693147181	0.50209205
SEM	80	7	3	360	0.339783325	1	1.098612289	0.668523677
SEM	80	7	4	720	0.455978941	0.959147917	1.329661349	0.723226704
SEM	80	8	1	120	0		0	0
SEM	80	8	11	1560	1.3600925	0.963938447	2.311423445	0.888143287
SEM	80	8	2	240	0.182460478	1	0.693147181	0.50209205
SEM	80	8	2	240	0.182460478	1	0.693147181	0.50209205
SEM	80	9	2	360	0.169891663	0.918295834	0.636514168	0.445682451
SEM	80	9	3	360	0.339783325	1	1.098612289	0.668523677
SEM	80	9	4	480	0.485925484	1	1.386294361	0.751565762
SEM	80	9	2	240	0.182460478	1	0.693147181	0.50209205
SEM	80	9	3	360	0.339783325	1	1.098612289	0.668523677
SEM	80	10	1	120	0		0	0
SEM	80	10	2	240	0.182460478	1	0.693147181	0.50209205
SEM	80	10	4	840	0.445540018	0.921185497	1.277034259	0.69470458
ARISA	30	1	6	5504	0.580502295	0.936835174	1.678583294	0.799570808
ARISA	30	2	3	1291	0.279205901	0.898164387	0.986734433	0.587158563
ARISA	30	3	16	6210	1.717442634	0.758547678	2.103140736	0.817087035
ARISA	30	4	3	740	0.302725276	0.863322434	0.948456636	0.565091614
ARISA	30	5	16	3098	1.866016989	0.857173003	2.376588201	0.86883973
ARISA	30	6	8	11310	0.749991222	0.919982051	1.913048895	0.83049781
ARISA	30	7	23	3669	2.680418211	0.863709581	2.708156396	0.891040142
ARISA	30	8	5	1316	0.556920621	0.868577671	1.397921834	0.704165174
ARISA	41	1	4	2657	0.380471516	0.812522538	1.126395413	0.618663589
ARISA	41	2	29	6648	3.181069424	0.812301607	2.735259812	0.891106562
ARISA	41	3	17	11587	1.709832993	0.500538255	1.418131662	0.565543231
ARISA	41	4	1	150	0		0	0
ARISA	41	5	1	121	0		0	0
ARISA	41	6	2	590	0.156736802	0.656540281	0.455079045	0.282006273
ARISA	41	7	25	4810	2.830705295	0.863047473	2.778042647	0.907179064
ARISA	41	8	4	1461	0.411699037	0.642028318	0.890040237	0.449564475
ARISA	48	1	3	1041	0.287855227	0.545749701	0.599567328	0.313965861
ARISA	48	2	1	145	0		0	0
ARISA	48	3	6	4259	0.598315884	0.766613614	1.373587202	0.688525975
ARISA	48	4	3	1071	0.286682944	0.82434138	0.90563157	0.558505022
ARISA	48	5	2	299	0.175424945	0.9259027	0.641786846	0.451033647
ARISA	48	6	3	1463	0.274414508	0.768513898	0.844298812	0.493252158
ARISA	48	7	5	1727	0.536614475	0.802538714	1.291636232	0.670127033
ARISA	48	8	3	946	0.291875248	0.700957234	0.770080231	0.432240455
ARISA	58	1	4	1220	0.422142432	0.777082722	1.077265395	0.586184591
ARISA	58	2	1	109	0		0	0
ARISA	58	3	2	706	0.152447966	0.803325688	0.556822936	0.370518152
ARISA	58	4	9	1944	1.056453859	0.892113362	1.960173405	0.838772824
ARISA	58	5	3	823	0.297931335	0.665318374	0.730926942	0.405820495
ARISA	58	6	18	4543	2.018680426	0.77726896	2.246596249	0.822920916
ARISA	58	7	15	3539	1.71325088	0.759101283	2.055684382	0.788839406
ARISA	58	8	4	2299	0.387585406	0.968534632	1.342674098	0.726605695
ARISA	58	9	6	1889	0.662795686	0.881005087	1.578549206	0.750372361
ARISA	62	1	29	4332	3.343768835	0.868573588	2.924744221	0.911953443
ARISA	62	2	33	16003	3.305603629	0.65146825	2.277863663	0.81276407
ARISA	62	3	15	2856	1.759417873	0.878320099	2.378534921	0.881426511
ARISA	62	4	11	2202	1.299187006	0.77269551	1.852842911	0.754057791
ARISA	62	5	36	8777	3.854672273	0.851705255	3.05210191	0.923642987
ARISA	62	6	52	10411	5.513145046	0.878096274	3.469572387	0.949804255
ARISA	62	7	2	1184	0.141309724	0.748462864	0.518794924	0.336328562
ARISA	62	8	2	775	0.150311226	0.658442175	0.456397337	0.282990748
ARISA	62	9	5	3591	0.488628038	0.855043365	1.376139208	0.701479635
ARISA	62	10	15	2739	1.768715627	0.881017387	2.385839311	0.882958622
ARISA	72	1	4	1005	0.433981139	0.878019994	1.217194166	0.652173396
ARISA	72	2	8	1475	0.959375482	0.914394352	1.901429601	0.825848263
ARISA	72	3	3	1410	0.275810902	0.545758528	0.599577025	0.313892958
ARISA	72	4	1	745	0		0	0
ARISA	72	5	4	2079	0.392688543	0.636720615	0.882682198	0.445549033
ARISA	72	6	10	1486	1.232227982	0.978247091	2.25249717	0.891453793
ARISA	72	7	3	832	0.297449411	0.663228269	0.728630726	0.40208449
ARISA	72	8	2	620	0.155527781	0.695358475	0.481985766	0.304674553
ARISA	72	9	6	660	0.77015023	0.982860929	1.761050377	0.824159654
ARISA	72	10	3	758	0.301628035	0.777023464	0.853647526	0.501141501
ARISA	80	1	14	4370	1.550846602	0.749617738	1.978284185	0.791034818
ARISA	80	2	3	4557	0.237405074	0.785130238	0.862553728	0.52279689
ARISA	80	3	5	5720	0.462335595	0.683331806	1.099780115	0.574108878
ARISA	80	4	5	1807	0.533374347	0.745515237	1.199860487	0.603010564
ARISA	80	5	21	4281	2.39178892	0.849065158	2.584997925	0.885165707
ARISA	80	6	10	6336	1.028101095	0.819255993	1.886406636	0.806400828
ARISA	80	7	4	3114	0.372964391	0.798795259	1.107365364	0.589757334
ARISA	80	8	4	2518	0.383082064	0.771199133	1.06910901	0.569257248
ARISA	80	9	5	3035	0.498879597	0.630681569	1.015042828	0.49132696
ARISA	80	10	3	1096	0.28573786	0.584800324	0.642468822	0.343505649
