# Supplementary material for: Maize Phyllosphere Microbial Community Niche Development Across Stages of Host Leaf Growth
Source: F1000Res. 2018 Jan 18;6:1698. Originally published 2017 Sep 18. [Version 3] doi: 10.12688/f1000research.12490.3 (PMC5861518; doi:10.12688/f1000research.12490.3)
Supplement: Detailed description of column headers, row labels and cell content for Dataset 1 and Supplementary materials [file f1000research-6-14916-s0001.tgz › b68ea737-be13-41be-8c4b-d73889f5a9cb_SupplementalReadmeManching.txt]

SupplementalReadme.txt

DATA

SupplementalDatasetManching.csv = contains calculated diversity (number of taxa) for each sample
Column headers:		
datatype = SEM or ARISA  
stage = sampling day, given as days after planting of seed
plant = individual plant sampled; the same sample plant was used for both SEM and arisa datatypes
Taxa_S = the number of different species in the datatypeÕs samples, calculated using the PrimerE v6 program
primerN_total_individuals = abundance of each arisa OTU or SEM SCU
primer_d_Margalef = (S Ð 1)/logeN
primerJeveness = PielouÕs evenness, JÕ = Shannon/logeS
primerHloge = Shannon = -sum (abundance of each species/total abundance of that species) loge (abundance of each species/total abundance of that species)
primer1minuslambda = 1 Ð sum ((abundance of each species/total abundance of that species)2)


SEM images and overlays that trace the bacteria detected in each image are available through CyVerse/iPlant Bisque at doi doi:10.7946/P2WC77.  Each tiff file is named with the day after planting, the plant number (1 to 10), the replicate quadrant (randomly selected field of view in SEM of sample, from 1 to 5), and the image size (1000X or 2000X).


RESULTS (in Supplemental materials section)

Primer-E v.6 (Plymouth Marine Labs, Plymouth, GB) versions of permanova and permdisp (Anderson, 2006) were used to test for community structure.

S1Table.doc = The ARISA permanova output for the overall test.

S2Table.doc = The ARISA permanova output for all pairwise tests.

S3Table.doc = The SEM multivariate dispersion test output (permdisp)

S4Table.doc = SIMPER analysis output from Primer-E for the ARISA datatype.  

S1Results.doc = JMP Pro v11 output showing results of multiple-test adjusted Steel-Dwass pairwise tests of presence-only data across stages for ARISA and SEM dataypes, and the distributions of the SEM microbial areas for each stage (with histograms, kernel density and summary statistics for each stage).  

S1Figure.pdf = Co-occurrence output graphics from the Griffiths et al. R package Co-Occur.  Each date has a stacked output graphic and a plot of observed versus expected pairs.

S2Figure.pdf = Co-occurrence output graphics from the Griffiths et al. R package Co-Occur.  Each date has a stacked output graphic and a plot of observed versus expected pairs.


Supplemental Figure S1 a-n Arisa Plots of Significant Co-occurring OTU Pairs

Fig. S1a) day 30 stacked plot


Fig. S1b) Stacked plot stage 41


Fig. S1c) Stacked plot stage 48


Fig. S1d) Stacked plot stage 58
(NoteÑno pairs were significant at this stage)


Fig. S1e) Stacked plot stage 62


Fig. S1f) Stacked plot stage 72


Fig. S1g) Stacked plot stage 80


Fig. S1h) Paired OTU plot stage 30


Fig. S1i) Paired OTU plot stage 41


Fig. S1j) Paired OTU plot stage 48


Fig. S1k) Paired OTU plot stage 58


Fig. S1l) Paired OTU plot stage 62


Fig. S1m) Paired OTU plot stage 72


Fig. S1n) Paired OTU plot stage 80


Figure S2 a-n Plots of SEM datatype co-occurrence at each growth stage.

Fig. S2a) Stacked plot stage 30.


Fig. S2b) Stacked plot stage 41. (NoteÑno pairs were significant at this stage.)


Fig. S2c) Stacked plot stage 48.


Fig. S2d) Stacked plot stage 58.


Fig. S2e) Stacked plot stage 62.


Fig. S2f) Stacked plot stage 72.


Fig. S2g) Stacked plot stage 80.


Fig. S1h) Paired OTU plot stage 30


Fig. S1i) Paired OTU plot stage 41


Fig. S1j) Paired OTU plot stage 48


Fig. S1k) Paired OTU plot stage 58


Fig. S1l) Paired OTU plot stage 62


Fig. S1m) Paired OTU plot stage 72


Fig. S1n) Paired OTU plot stage 80
