# Supplementary material for: Maize Phyllosphere Microbial Community Niche Development Across Stages of Host Leaf Growth
Source: F1000Res. 2018 Jan 18;6:1698. Originally published 2017 Sep 18. [Version 3] doi: 10.12688/f1000research.12490.3 (PMC5861518; doi:10.12688/f1000research.12490.3)
Supplement: Supplementary file 5 [file f1000research-6-14916-s0004.tgz]

Archive with 1 entries (1 files):
- 14124192-05cf-446b-b65e-f16e9ee8ac14.pdf
