# Supplementary material for: Maize Phyllosphere Microbial Community Niche Development Across Stages of Host Leaf Growth
Source: F1000Res. 2018 Jan 18;6:1698. Originally published 2017 Sep 18. [Version 3] doi: 10.12688/f1000research.12490.3 (PMC5861518; doi:10.12688/f1000research.12490.3)
Supplement: Supplementary file 7 [file f1000research-6-14916-s0005.tgz]

Archive with 1 entries (1 files):
- 4dac822f-51fd-4876-aae0-d1529f1e163f.pdf
